# Supplementary material for: Measurement agreement in percent body fat estimates among laboratory and field assessments in college students: Use of equivalence testing
Source: PLoS One. 2019 Mar 20;14(3):e0214029. doi: 10.1371/journal.pone.0214029 (PMC6426203; doi:10.1371/journal.pone.0214029)
Supplement: S1 Data — (CSV) [file pone.0214029.s001.csv]

skinfold	circ	bodpod	ir	omron	tanita	valhalla	dxa	h2o	wt	ht	vo2_bike	bmi	ape_skinfold	ape_circ	ape_bodpod	ape_ir	ape_omron	ape_tanita	ape_valhalla	ape_h20
20.5	20.5	22	16.299999	22.700001	22.8	18.5	18.799999	21.4	62.400002	66	42.9	22.200001	9.0425577	9.0425577	17.021282	13.297873	20.74469	21.2766	1.5957407	13.82979
27.799999	22.5	28	25.6	27.1	30.2	30.700001	24.799999	15.7	64.800003	65	42.9	25.6	12.096774	9.2741909	12.90323	3.2258112	9.2741985	21.774197	23.790329	36.693546
21.5	18.1	22.5	21.4	18.1	21.5	22.799999	19.5	22.799999	59.599998	68	65.2	20	10.256411	7.1794853	15.384615	9.7435875	7.1794853	10.256411	16.923073	16.923073
26.5	19.799999	22	23.4	21.4	21.2	29.799999	25.6	21	52.299999	63	27.8	20.4	3.5156236	22.656254	14.062501	8.5937529	16.406252	17.187502	16.406246	17.968752
23.4	34.5	21.200001	20.5	17.9	24	23.6	24.4	12.9	58.200001	66	42.9	20.700001	4.0983605	41.393444	13.11475	15.983605	26.639345	1.6393427	3.2786853	47.131149
36.799999	30.5	40	34.099998	32.400002	33.8	39.799999	42.099998	34.400002	81.599998	69	35.1	26.6	12.589072	27.553442	4.9881201	19.002377	23.040373	19.714962	5.4631815	18.28978
24	30.700001	19.200001	21.6	22.700001	28	25.1	27.200001	27.5	63.599998	67	37	22	11.764709	12.867647	29.411764	20.588236	16.544117	2.9411736	7.7205896	1.1029383
30.200001	21.9	24.799999	26.299999	26.1	19.6	34.900002	28.6	27.299999	67.199997	67	35.7	23.200001	5.5944071	23.426577	13.286717	8.0419617	8.7412586	31.468533	22.027975	4.5454583
27.799999	26.799999	25	23.799999	22.9	20	24.6	31.5	29.5	52.299999	61	31.5	21.799999	11.746035	14.920637	20.63492	24.444447	27.301588	36.507938	21.90476	6.3492064
26.5	16.6	20.700001	25	19.200001	20	20.1	24.200001	25	52	60	40.2	23.1	9.5041285	31.404959	14.46281	3.3057818	20.661156	17.355375	16.94215	3.3057818
21.799999	17.6	18	13.1	24.700001	19.4	24.200001	23	19.700001	54.5	62.5	71.6	21.6	5.2173948	23.47826	21.73913	43.043476	7.3913078	15.652174	5.2173948	14.347823
23.4	15.9	19.4	20.799999	23.299999	15	22.299999	26.299999	31.9	48.599998	63	51.6	19	11.026615	39.543724	26.235741	20.912548	11.406844	42.965778	15.209126	21.292778
36.400002	25.9	32.599998	26.6	28.6	42.7	38.5	32.200001	32	67.5	63	38	26.4	13.04348	19.56522	1.2422289	17.391306	11.180125	32.608692	19.565214	0.62112039
29.9	22	24	22.1	24.5	20.95	30.9	30.799999	31.299999	55.599998	63	28.1	21.700001	2.9220767	28.571426	22.077921	28.24675	20.454544	31.980518	0.32467657	1.6233766
21.5	23.4	17.5	21.1	20.9	14.6	27.5	23.6	29.5	51.200001	64	54.8	20.799999	8.8983068	0.84746087	25.847458	10.59322	11.440681	38.135593	16.525421	24.999998
27.799999	33.299999	34.700001	23.6	25.9	27	26.4	35.900002	27.799999	61.400002	65		22.5	22.562679	7.2423458	3.3426204	34.261841	27.855158	24.79109	26.4624	22.562679
21.200001	14.6	22	21.700001	24.200001	15.8	29.5	24.5	28.6	50.599998	61	48.1	22	13.469384	40.408161	10.204082	11.428568	1.2244867	35.510204	20.408163	16.734695
33.099998	48.400002	38.900002	29.6	28.6	32	28.6	46.599998	38.5	61.400002	61	40.29	25.5	28.969957	3.8626676	16.5236	36.480682	38.626606	31.330469	38.626606	17.381971
30.200001	25.6	35	22.799999	27.700001	24	28.200001	35.400002	30.4	81.599998	70	51.47	25.799999	14.689267	27.683619	1.1299478	35.593224	21.751413	32.203392	20.338984	14.124298
35.599998	34.900002	34.5	32.099998	29	40	35.299999	44.299999	33	80	66	36.3	28.4	19.638828	21.218956	22.121895	27.539505	34.537247	9.7065449	20.316027	25.5079
24.200001	16.200001	24.5	18.1	24.4	18.4	23.200001	17	25	60	66	54.4	21.5	42.352947	4.7058778	44.117645	6.4705906	43.529411	8.2352943	36.470592	47.058823
30.200001	21.9	24.799999	26.299999	26.1	19.6	34.900002	28.6	27.299999	67.199997	67	35.7	23.200001	5.5944071	23.426577	13.286717	8.0419617	8.7412586	31.468533	22.027975	4.5454583
38.400002	24.1	28	25.799999	27.6	29.9	37.200001	31.200001	32.200001	68.040001	66	51.47	24.200001	23.076925	22.756411	10.256413	17.307697	11.538463	4.1666689	19.230768	3.2051282
27.799999	20.5	23.5	24	22.200001	19.7	26.4	28.5	31.6	55.200001	63	55.2	21.43	2.4561431	28.070175	17.543859	15.789474	22.105261	30.877193	7.3684225	10.877194
31.799999	23.9	30	19.799999	31.1	25.6	36.599998	33.400002	34	66	63	69.3	25	4.7904258	28.443119	10.179645	40.718567	6.8862305	23.353296	9.5808287	1.7964026
31.799999	23.9	30	19.799999	31.1	25.6	36.599998	33.400002	34	66	63	69.3	25	4.7904258	28.443119	10.179645	40.718567	6.8862305	23.353296	9.5808287	1.7964026
32.599998	22.200001	29.5	24.1	26.5	29.8	30.6	30.1	30.1	60	62	47.6	23	8.3056412	26.245846	1.9933567	19.933554	11.960134	0.99667901	1.6611296	0
29.1	24.200001	32.900002	24.1	26.1	32.5	39.200001	37.200001	37.400002	62.400002	66	41.6	22.200001	21.774195	34.946236	11.559137	35.215054	29.838711	12.634411	5.3763442	0.53763646
32.200001	26.299999	28.4	22.200001	23.1	24	25.299999	37.299999	36.700001	49.099998	62	42	19.799999	13.672918	29.490618	23.86059	40.482571	38.069702	35.656834	32.171581	1.608575
34	45.700001	38.200001	32	33	40.5	36.799999	44.900002	35.299999	82	67	27	28.200001	24.276173	1.7817354	14.92205	28.730515	26.503344	9.7995577	18.040094	21.38085
29.1	23.4	28.5	18.9	28.5	19.2	24.799999	33.200001	25.700001	67	63	54.6	26.200001	12.349399	29.518076	14.156629	43.072292	14.156629	42.168674	25.301208	22.590361
20	19.299999	15.6	18.200001	17.799999	17	20	14.9	20.6	54	66	34.7	19.200001	34.228191	29.530199	4.6979918	22.147659	19.463085	14.093963	34.228191	38.255039
37.5	36.599998	44	39.299999	39.400002	32.9	44.299999	39.599998	39.400002	88.599998	63	28.3	34.599998	5.3030267	7.575758	11.111115	0.75757384	0.50504279	16.919189	11.86869	0.50504279
29.1	19.299999	24	20.200001	24.4	19.7	33.700001	32.799999	33.5	56.200001	63	56.5	22	11.280484	41.158539	26.829268	38.414631	25.609756	39.939022	2.7439072	2.1341488
29.5	23.4	35.5	21	29.200001	26.8	32	27.4	27.6	78.199997	68	55.1	26.200001	7.6642351	14.59854	29.562046	23.357664	6.5693474	2.1897798	16.788322	0.7299298
25	27.1	25.4	23.5	18.5	26	21.200001	27	24	64.5	70	40.31	20.299999	7.4074073	0.37037179	5.9259272	12.962963	31.481482	3.7037036	21.481478	11.111111
35.599998	34.400002	40	36.099998	37	34.2	51.700001	44	38.200001	86.400002	65	25.1	31.6	19.090912	21.818178	9.090909	17.95455	15.909091	22.272728	17.500002	13.181816
31.5	31.799999	24.700001	25.700001	22.700001	29	24	28.799999	26.700001	68.099998	66	38.2	24	9.3750029	10.416667	14.236106	10.763884	21.180552	0.6944471	16.666664	7.2916617
19.5	16.799999	22	22.1	24.200001	21.7	26.6	23.700001	28.200001	53	65	58.9	19.4	17.721521	29.11393	7.1729989	6.7510562	2.1097045	8.4388218	12.236285	18.987341
37.5	36.599998	44	39.299999	39.400002	32.9	44.299999	39.599998	39.400002	88.599998	63	28.3	34.599998	5.3030267	7.575758	11.111115	0.75757384	0.50504279	16.919189	11.86869	0.50504279
40.200001	28.4	39.599998	32.700001	32.700001	22.8	48.5	44.700001	39	78.199997	66	30.7	27.5	10.067114	36.465328	11.409401	26.845636	26.845636	48.99329	8.5011168	12.751679
25	19.6	25	20.9	22.200001	23.4	24.799999	21.700001	25.200001	59	65	44.5	21.700001	15.207369	9.6774206	15.207369	3.686641	2.3041475	7.8340974	14.285707	16.129032
31.5	30.9	36.5	34.099998	30.1	28.9	42.599998	39.700001	37.700001	70.300003	67	38.8	24.299999	20.654913	22.16625	8.0604553	14.105799	24.18136	27.204031	7.30478	5.0377831
26.5	32.5	28.6	23.4	22.200001	22.5	24.4	27.6	28.299999	54.5	63		21.299999	3.9855087	17.753622	3.6231883	15.217394	19.565216	18.478262	11.594206	2.5362277
42.299999	36.099998	41	39.099998	35.400002	33.5	43.099998	50.400002	39.200001	81.699997	65	29.58	30	16.071432	28.37302	18.650797	22.420641	29.761904	33.53175	14.484133	22.222223
21.5	19.299999	26.200001	19.6	15.7	25.5	23	27.6	28	53.599998	67	61.5	18.5	22.10145	30.072468	5.0724621	28.985506	43.115944	7.6086969	16.666668	1.4492739
18	21.1	24.5	22.9	24.9	21.5	22.1	28.5	25.799999	61.200001	63	47.58	23.9	36.842106	25.964911	14.035088	19.649124	12.63158	24.561403	22.456139	9.4736872
27.799999	28.9	30	28.4	29.1	22.9	32.700001	26.5	26.1	62.599998	60	48.2	26.700001	4.9056573	9.0566025	13.207547	7.1698098	9.8113222	13.584906	23.396229	1.5094326
25	20.799999	24	23.200001	23.299999	19.5	31.299999	24.1	29.9	54.5	64	40.5	20.6	3.7344382	13.69295	0.41493934	3.7344382	3.3195069	19.087139	29.875513	24.066387
30.200001	26.200001	26	19.700001	29.1	42.1	35	29.1	29.299999	84.199997	69	46	27	3.7800701	9.9656343	10.652922	32.302402	0	44.673538	20.274912	0.68728131
27.799999	32	31.1	28.799999	27.6	30	28.5	36.299999	40.400002	65.5	61	37.7	28.200001	23.415979	11.845728	14.325066	20.661158	23.96694	17.35537	21.487602	11.294772
40.200001	28.9	37.5	34.099998	32	31.1	44.200001	40.200001	38	78.199997	64	34.2	29.6	0	28.109455	6.7164197	15.174135	20.398012	22.636818	9.9502487	5.4726386
35.599998	27.6	36	28.799999	31.299999	34.8	37.799999	33.299999	29.799999	77.300003	67	13.3	26.700001	6.9069047	17.117115	8.1081104	13.513514	6.0060062	4.5045071	13.513514	10.51051
36.700001	24	33	23.200001	27	33.4	34.299999	40.599998	34.799999	71.599998	66	38.84	25.48	9.6059065	40.886696	18.71921	42.85714	33.497536	17.733988	15.517241	14.285713
40.799999	31	44	37.700001	34.5	41.6	49.900002	38.700001	21.200001	88	71	39.8	27	5.4263525	19.896643	13.695088	2.5839794	10.852715	7.4935379	28.940569	45.219639
23.4	23	34	25.700001	26	20.2	31.9	25	25.1	75	69	51.3	25.299999	6.4000015	8	36	2.8000031	4	19.200001	27.599998	0.40000153
22.5	23.1	25.5	23.5	29.799999	22.7	21	27.799999	24.4	63.799999	63	48.9	23.91	19.064747	16.906471	8.2733784	15.467624	7.1942449	18.345322	24.46043	12.230215
16.799999	18.9	21.5	21.299999	18.799999	19.8	16.200001	26.6	24.4	53.599998	63	57.6	20.9	36.84211	28.947371	19.172934	19.924816	29.323313	25.563911	39.097744	8.2706795
32.200001	18	26	21	24.9	25	34.700001	32.299999	35.599998	54.549999	63	50.05	21.25	0.30959281	44.272446	19.504642	34.98452	22.910215	22.600616	7.4303455	10.216716
27.799999	21.299999	23.6	25.4	22.200001	27.5	24.1	28.1	34	70.5	69	30.9	23	1.0676197	24.199291	16.014235	9.6085434	20.996439	2.1352327	14.234876	20.996439
34.799999	25.5	30	25.200001	27.799999	30.7	31.799999	36.5	38.299999	61.599998	60	36.78	26.52	4.6575365	30.136986	17.80822	30.958902	23.835619	15.890411	12.876715	4.9315047
23.4	22.700001	28.5	24.1	22.799999	22.8	25.700001	23.9	27.700001	61.400002	66	74.5	22.5	2.0920503	5.020916	19.246864	0.83682328	4.6025124	4.602509	7.5313859	15.899587
35.599998	43.900002	30.1	26.5	27	31	26.1	37.200001	38.200001	70.400002	64	43.8	24.200001	4.3010812	18.010754	19.086021	28.763443	27.419355	16.666668	29.838711	2.6881721
21.5	20.9	20.9	23.299999	19.200001	24	18.6	22.799999	24.799999	68.199997	70	39.4	21.6	5.7017512	8.3333321	8.3333321	2.1929824	15.789468	5.2631612	18.421049	8.7719297
32.200001	37.200001	30.9	27.1	24.1	34.5	33.299999	39	31.200001	75	69	34.3	24.4	17.435896	4.6153827	20.769232	30.512819	38.205128	11.538462	14.615387	19.999998
27.1	26.4	27.700001	23.5	19.9	15.5	19.6	28.9	27.9	65.900002	68	44.2	22.1	6.2283711	8.6505194	4.152245	18.68512	31.141869	46.366783	32.179928	3.4602077
31.5	24.9	29.5	28.9	24.1	21.4	36.200001	31.200001	32	67.800003	65	38.1	23.799999	0.96153599	20.19231	5.4487205	7.3717985	22.756411	31.410257	16.02564	2.5641
19.5	19.6	21.5	19.6	22.6	22.2	21.700001	23.4	25.200001	55	63	56.2	21	16.666666	16.239313	8.1196566	16.239313	3.4188001	5.1282034	7.2649527	7.6923127
32.599998	28.700001	34.5	34	27.700001	32.2	41.099998	33.900002	37.799999	72.699997	68	32.9	24.4	3.8348172	15.339234	1.7699069	0.29498073	18.289087	5.0147533	21.238928	11.504417
21.200001	24.5	28	23	25.9	16.9	30.1	33	36.299999	60.599998	63	36.4	22.700001	35.757572	25.757576	15.151515	30.30303	21.515152	48.78788	8.787878	9.9999981
23.4	23.5	20.9	21.9	19.5	23	22.1	23.799999	24.299999	58	66	79.1	20.1	1.6806707	1.260501	12.184873	7.983192	18.067225	3.3613415	7.1428528	2.1008403
31.5	30.9	36.5	34.099998	30.1	28.9	42.599998	39.700001	37.700001	70.300003	67	38.8	24.299999	20.654913	22.16625	8.0604553	14.105799	24.18136	27.204031	7.30478	5.0377831
25	23	25	22.1	24.299999	19	25.6	22.799999	32.799999	65	69	30.4	21.4	9.6491261	0.87719637	9.6491261	3.0701706	6.5789475	16.666664	12.280707	43.85965
26.5	23.799999	23	23.700001	23.1	19.2	32.599998	30.200001	33.5	47.700001	62	43.61	19.02	12.251657	21.192057	23.841061	21.523178	23.509935	36.423843	7.9470119	10.92715
34	28.6	32.299999	24.5	22.1	28.5	26.799999	31.299999	35.099998	61.299999	67	52.5	21.200001	8.6262007	8.626195	3.1948884	21.725237	29.392969	8.9456844	14.376997	12.140573
27.799999	22.5	34	28.6	25.6	22.6	30.1	36.400002	26.200001	74.900002	71	50.9	23.1	23.626379	38.186817	6.5934105	21.428574	29.670332	37.91209	17.307695	28.021978
35.599998	33.200001	41.5	36	34.599998	38.69	43.5	39.099998	39.599998	91	67	32	31.4	8.9514074	15.089509	6.1381116	7.9283853	11.508952	1.0485895	11.253201	1.2787725
29.1	23	31.5	24.299999	26.6	23.6	24	26	26.700001	73.900002	68	71.7	24.799999	11.923079	11.538462	21.153847	6.5384645	2.3076937	9.2307692	7.6923075	2.6923106
26.5	17.5	24.5	18.700001	21.6	16.1	24.1	28.200001	35	60.400002	67	34.4	20.9	6.0283713	37.943264	13.12057	33.687943	23.404257	42.907803	14.539008	24.113472
21.5	19.799999	23.5	37.599998	21.1	18.3	21.1	25.9	33.200001	59.400002	64	43.8	22.5	16.988417	23.552126	9.266408	45.17374	18.532816	29.343628	18.532816	28.185333
21.5	17.9	14.5	21.700001	22.799999	16.9	22.6	23.200001	32	46.400002	58	58.8	21.5	7.327589	22.844831	37.500004	6.465517	1.7241445	27.155174	2.5862083	37.93103
34	29.799999	37	31	29.5	39.9	39	43.5	57.400002	65.400002	61	33.4	27.25	21.839081	31.494255	14.942529	28.735632	32.183907	8.2758617	10.344828	31.954027
33.099998	26.200001	35	33.299999	28.1	34.9	41.599998	34.400002	33.5	70.5	68	42.8	23.799999	3.7790785	23.83721	1.7441815	3.197681	18.313955	1.4534838	20.930223	2.6162834
32.599998	22.200001	29.5	24.1	26.5	29.8	30.6	30.1	30.1	60	62	47.6	23	8.3056412	26.245846	1.9933567	19.933554	11.960134	0.99667901	1.6611296	0
35.599998	34.900002	32.5	24.799999	26.200001	43.3	34.400002	40.799999	41	68	64	41.294	36.23	12.7451	14.460779	20.343136	39.215687	35.784309	6.1274529	15.686269	0.49019796
41.799999	37.200001	46	43.5	41.700001	38.9	49.099998	46.599998	36.200001	88.599998	62	24.4	35.700001	10.300427	20.171669	1.2875504	6.6523576	10.515017	16.523602	5.3648071	22.317593
25	25.799999	21.4	27.4	24.1	17.5	23	27.6	28.700001	59	63	43.6	23	9.4202909	6.5217433	22.46377	0.72464043	12.681159	36.594204	16.666668	3.9855087
25	35.700001	27.200001	20.5	18.6	25.5	25.1	29.299999	24.200001	55.099998	63.5	54.6	21.200001	14.675766	21.84301	7.1672306	30.034128	36.518768	12.969281	14.334468	17.406139
25	25.299999	24.5	24.5	20.299999	33.5	23.700001	26.6	25.9	74.099998	72	39.3	22.1	6.015039	4.8872223	7.8947382	7.8947382	23.684214	25.939848	10.902254	2.6315818
26.5	19.5	26.1	22.700001	19.6	27.5	25.4	27.299999	27.200001	61.400002	69	45.7	19.9	2.9304001	28.571426	4.3956003	16.849812	28.205124	0.73260355	6.9597058	0.3662948
37.799999	35.900002	30.5	37.400002	31.1	25.1	39.900002	45.299999	40	76.199997	60	37.3	32.599998	16.556292	20.750547	32.671082	17.439289	31.346577	44.59161	11.920525	11.699778
26.5	35.299999	20.5	24.299999	20.700001	25.5	23.4	28.4	29	60.900002	64.800003	42.7	22.5	6.6901398	24.295774	27.8169	14.436622	27.112673	10.211267	17.605635	2.1126773
30.200001	25.299999	24.5	22.799999	20.4	28	25.4	31.5	32.200001	59.099998	65	17.6	21.700001	4.1269817	19.682543	22.222221	27.619051	35.238098	11.111111	19.36508	2.2222247
29.1	21.700001	20	21.6	23.200001	18.2	34.599998	26.6	21.799999	45.900002	60	27.2	19.799999	9.3984957	18.421051	24.812031	18.796991	12.781953	31.578949	30.07518	18.045116
19.5	20.799999	33.5	19.700001	28.4	36.4	32.5	36.5	39.700001	58.900002	62	35.31	23.700001	46.575344	43.013702	8.2191782	46.027393	22.191782	0.2739726	10.958904	8.7671251
25	22.6	27.5	25.6	25.299999	27.6	29.6	24.799999	26.030001	61.400002	65	33.6	23.200001	0.80645472	8.8709631	10.8871	3.2258112	2.016129	11.290326	19.354843	4.9596834
27.799999	23	15.3	21.1	20.9	22	18	25.4	30.1	52.299999	61	35.5	33.5	9.4488173	9.4488173	39.763779	16.929131	17.716536	13.385825	29.133858	18.503941
28	21.9	27	22.299999	22	24.1	30.299999	27.799999	27.9	63.5	65	45.85	22.700001	0.71942723	21.223021	2.8776951	19.784174	20.863308	13.30935	8.9928064	0.35971361
29.1	26.4	26.4	27.9	23	28.5	24.6	35.599998	35	69.099998	66		24.5	18.258423	25.842695	25.842695	21.629211	35.393257	19.943817	30.898872	1.685389
12.3	19.4	26.5	26.6	20.200001	24.6	26.1	22.299999	12	58.599998	69	40.4	19.5	44.843048	13.004483	18.834085	19.282516	9.4170341	10.313905	17.040365	46.188339
21.5	23.5	15.2	19	17.9	20.5	22.5	20.700001	21.6	59.099998	67	28.7	20.5	3.8647304	13.526566	26.570051	8.2125635	13.526575	0.96618724	8.6956482	4.3478241
30.200001	29.200001	26.6	24.299999	21.5	24.5	21	36	28	59.099998	62	38.4	23.299999	16.111109	18.888887	26.111111	32.500004	40.277779	31.944445	41.666668	22.222221
22.5	11.7	18.5	18.200001	18.299999	19.5	23	20.4	21.1	54.540001	68.5	43.43	17.9	10.29412	42.64706	9.3137236	10.784308	10.29412	4.4117627	12.7451	3.4313765
22.5	15	25.5	23.9	22.4	19.4	21.1	29.9	34.200001	54.799999	67	35.71	18.9	24.749163	49.832775	14.715718	20.066891	25.083612	35.117058	29.431437	14.381275
39	34.599998	35.700001	34.200001	29.200001	31.3	33.400002	41.400002	36.5	85	69	32.4	27.700001	5.7971048	16.425127	13.768117	17.391306	29.468599	24.396137	19.323671	11.835752
29.1	24.5	26.1	24.799999	22.9	21	23.4	29.299999	34.200001	52.200001	63	28.7	20.299999	0.68258995	16.38225	10.921498	15.358362	21.843002	28.327642	20.136518	16.723555
29.1	24.9	29.9	28	22.700001	29.5	27.6	36	30.200001	61.400002	64	36.2	23.200001	19.166666	30.833334	16.944445	22.222221	36.944443	18.055555	23.333332	16.111109
37.099998	27	27.5	27.299999	21	30.1	25.299999	33.099998	24.299999	59.099998	64	43.8	22.299999	12.084593	18.428999	16.918425	17.522657	36.555889	9.0634403	23.564953	26.586102
21.5	30.299999	24.9	18.1	20.5	20	23.5	27.700001	29.5	52.299999	65	41.4	19.200001	22.382673	9.3862762	10.108307	34.65704	25.992783	27.797836	15.162457	6.4981918
27	19.9	22.5	13.9	25.799999	15.9	26.200001	21.6	25.200001	57.599998	65	44.7	21.1	24.999998	7.8703737	4.1666646	35.648151	19.444439	26.388889	21.296297	16.666668
25	28.799999	25.5	24.799999	31.1	29.3	34.299999	30	35.5	58.900002	60	50.9	25.4	16.666666	4.0000024	15	17.333336	3.6666679	2.3333333	14.333331	18.333334
23.4	25.4	18	23.1	21.200001	22.5	21	25.4	24	57.700001	64	29	21.700001	7.8740158	0	29.133858	9.0551157	16.535429	11.417321	17.322834	5.5118098
40.200001	39.099998	43	37	36.099998	29.6	48.599998	41.5	38.200001	88.400002	64	23.3	33.400002	3.1325283	5.7831364	3.6144578	10.843373	13.012052	28.674698	17.108431	7.9518056
30.200001	27.299999	30	27	25.799999	31	28.1	38.299999	35	71.5	67	39.3	24.6	21.148821	28.720627	21.671017	29.503916	32.637077	19.060051	26.631851	8.6161861
25.799999	24.799999	32.599998	25.4	25.200001	26	26.1	33.200001	31.200001	55	61	44.95	22.9	22.28916	25.301208	1.8072357	23.493979	24.096384	21.686749	21.385542	6.024096
29.1	24.1	33	26.6	27.700001	29.8	40	36.400002	29.5	70.599998	66	43.8	25.1	20.054947	33.79121	9.340663	26.923079	23.9011	18.131872	9.8901052	18.956047
27.799999	21.799999	22.5	20	26.700001	29	23.1	24.5	22	61.799999	63.599998	71.7	23.6	13.469384	11.020411	8.1632652	18.367348	8.9795952	18.367348	5.7142839	10.204082
21.5	18.1	22.5	21.4	18.1	21.5	22.799999	19.5	22.799999	59.599998	68	65.2	20	10.256411	7.1794853	15.384615	9.7435875	7.1794853	10.256411	16.923073	16.923073
32	22.200001	32.299999	26.799999	24.6	28	25.9	34.599998	38.900002	58	63	46.2	22.700001	7.5144467	35.838146	6.647397	22.543352	28.90173	19.07514	25.144506	12.427755
34.799999	36.099998	34.400002	26.799999	26	35	28.4	43.299999	38.299999	66.699997	67	51	23	19.630486	16.628178	20.554268	38.106236	39.953808	19.168591	34.411087	11.547344
37.099998	27.1	38	27.4	29.5	31.8	38.299999	44.400002	23.9	72.57	66	35.53	25.799999	16.441448	38.963966	14.414417	38.288292	33.558559	28.378382	13.738744	46.171173
31.5	21	28.4	27.200001	20.200001	27.5	21.200001	31.5	28.1	64.5	65	39.9	23.700001	0	33.333332	9.8412714	13.650791	35.873013	12.698413	32.69841	10.79365
25	19.6	25	18.4	23.1	21.4	29.799999	27.4	29.1	61.599998	66	46.8	21.799999	8.7591228	28.467152	8.7591228	32.846714	15.693428	21.89781	8.7591228	6.2043824
29.1	20.799999	25	25.200001	26.299999	22.1	33.200001	32	29.4	54.5	63	22.9	21.299999	9.062499	35.000004	21.875	21.249998	17.812502	30.9375	3.7500024	8.125001
16.799999	13.5	26	20.200001	18.9	23.2	16.200001	19.4	17.299999	63.400002	70	42.6	20.5	13.402064	30.412371	34.020622	4.1237173	2.5773196	19.587631	16.494841	10.824744
20.1	14.9	18	19.5	22.299999	18.6	30.299999	24.6	23.799999	48	61	52	21.299999	18.292683	39.430897	26.829269	20.731709	9.3495979	24.390245	23.170727	3.252037
26.5	19.5	31	24.9	23.799999	17.8	30.200001	24.200001	25.9	68.199997	70	40.8	21.6	9.5041285	19.42149	28.099169	2.8925571	1.6528988	26.446283	24.793388	7.0247884
42.299999	39.400002	43.5	43.799999	39.599998	47	45.5	54.400002	39.900002	113	69	14.4	36	22.242651	27.573528	20.036766	19.485298	27.205887	13.602943	16.360296	26.654411
36.400002	30.200001	38	28.5	35.200001	35.4	43	34.200001	32.900002	92.199997	66	27.3	32.599998	6.4327507	11.695907	11.111109	16.666668	2.9239767	3.5087695	25.730991	3.8011672
25	27	22.700001	22.5	20	28.5	24.700001	28.700001	23	65	69	46	21.200001	12.891989	5.9233475	20.905922	21.602789	30.313591	0.69686675	13.937282	19.86063
30.200001	35	31.799999	27.799999	30.6	34	31.299999	39.400002	31.700001	70.5	65	35.4	25.9	23.350254	11.167516	19.289345	29.441629	22.335028	13.705587	20.55838	19.543148
21.5	27.299999	20	21.299999	18.299999	23.5	21.5	22.299999	25.799999	61.299999	69	45.4	19.9	3.5874407	22.421526	10.313898	4.4843049	17.93722	5.3811693	3.5874407	15.695067
23.4	27	22.799999	23.1	18	27.5	26	24.5	21.5	58	66	59.2	20.6	4.4897976	10.204082	6.9387784	5.7142839	26.530613	12.244898	6.1224489	12.244898
32.200001	27.700001	29.5	31.1	25.700001	28.5	27.4	37.599998	37.099998	56.599998	64	22	21.4	14.361696	26.329782	21.542549	17.28723	31.648932	24.202124	27.127657	1.3297873
25	22.5	13	17	18.5	24	25.1	23.6	31.200001	54.5	66	48.6	19.4	5.9322019	4.6610184	44.915257	27.966103	21.61017	1.6949136	6.3559322	32.203392
39	55.599998	42.299999	33.400002	32.099998	36	31.9	43.700001	25.799999	38.299999	62	45.9	27.5	10.75515	27.231115	3.2036648	23.569792	26.544628	17.620138	27.002291	40.961102
35.599998	43.900002	30.1	26.5	27	31	26.1	37.200001	38.200001	70.400002	64	43.8	24.200001	4.3010812	18.010754	19.086021	28.763443	27.419355	16.666668	29.838711	2.6881721
26.5	15.9	22	15.4	20.9	16.45	25.4	24.799999	26.4	57	63	38.3	22.200001	6.8548422	35.887096	11.290319	37.903225	15.725805	33.669353	2.4193563	6.4516149
30.200001	22.200001	31	25.700001	24.4	28.3	36	30.1	38.700001	68	68	61.8	22.799999	0.33222717	26.245846	2.990032	14.617939	18.93688	5.9800677	19.601328	28.57143
21.5	17.799999	15	17.5	15.2	20	17.5	17.6	22.4	54.5	69	41.5	17.700001	22.159088	1.1363571	14.772729	0.56818396	13.636367	13.636361	0.56818396	27.272722
22.299999	20.799999	31.5	23.5	23.5	24	29.200001	25.200001	25	65.199997	67	41.1	22.5	11.507942	17.460323	24.999996	6.7460346	6.7460346	4.7619076	15.873015	0.79365379
23.4	22.4	21.799999	24.299999	21.4	26	23.700001	25.700001	27.9	65.900002	68	40	22	8.9494209	12.840471	15.175103	5.4474764	16.731522	1.1673121	7.7821012	8.5603065
31.5	21.700001	29.5	25.299999	26.6	25.8	35.900002	27.700001	28.6	62.400002	63	44.5	24.4	13.718409	21.660648	6.4981918	8.6642656	3.9711204	6.8592081	29.60289	3.2490959
42.299999	41.200001	48	48.599998	41.200001	45.7	51.700001	46.5	59.599998	102.8	66	15.3	36.599998	9.0322599	11.397848	3.2258065	4.5161257	11.397848	1.7204301	11.182797	28.172039
31.5	21.700001	29.5	25.299999	26.6	25.8	35.900002	27.700001	28.6	62.400002	63	44.5	24.4	13.718409	21.660648	6.4981918	8.6642656	3.9711204	6.8592081	29.60289	3.2490959
29.1	24.5	28	24.799999	22.299999	25.5	19.4	27.9	35.799999	54.599998	61	54	22.700001	4.3010778	12.186378	0.35842431	11.111113	20.071686	8.602149	30.46595	28.315411
34.799999	25.799999	34	29.4	28.799999	28.1	33.900002	29.9	31.200001	75.199997	66.5	38.35	26.33	16.387959	13.712376	13.712376	1.6722409	3.678931	6.0200658	13.377933	4.3478298
29.1	28.200001	26.799999	23.799999	20.1	28.5	25.5	32.400002	29.799999	68.199997	71	35.2	21.6	10.185188	12.962965	17.283957	26.543215	37.962963	12.037041	21.296301	8.0246983
38.400002	30.9	36.400002	31.4	28.9	38.5	33.700001	41.799999	37.099998	80.900002	69	32.1	26.299999	8.1339655	26.076555	12.918655	24.880383	30.861244	7.8947353	19.377987	11.244021
31.5	26.5	25.9	25.6	24.299999	25.5	23.4	30.799999	26.5	60.900002	63	44	23.799999	2.2727299	13.961037	15.90909	16.883114	21.103897	17.20779	24.025974	13.961037
33.099998	28.4	30.4	27.1	24.799999	30	27.5	33	31.700001	58.200001	62	42.5	23.6	0.30302569	13.939395	7.8787889	17.878786	24.848488	9.090909	16.666666	3.9393916
34	24.9	33.400002	36	33.599998	35.5	33.400002	39.599998	34.099998	70.5	60	35.4	30.5	14.141411	37.121212	15.656559	9.0909052	15.151516	10.353532	15.656559	13.888889
35.599998	31.799999	28.1	30.700001	26.299999	31.5	28.700001	35.299999	32.299999	57.700001	64	38.4	21.799999	0.8498562	9.9150143	20.396597	13.031157	25.49575	10.764871	18.69688	8.4985838
22.4	21	19.700001	21.200001	16.9	22	21.5	26.4	28.6	58.200001	67	31.9	20	15.151515	20.454544	25.378784	19.696966	35.984848	16.666666	18.560604	8.3333359
37.799999	34.200001	40.5	30.5	38.099998	28.1	37.400002	45	35.200001	83	64	31.7	31	16.000002	23.999998	10	32.222221	15.333337	37.555557	16.888885	21.777777
21.5	23.4	17.5	21.1	20.9	14.6	27.5	23.6	29.5	51.200001	64	54.8	20.799999	8.8983068	0.84746087	25.847458	10.59322	11.440681	38.135593	16.525421	24.999998
25	14.2	25.799999	20.1	14.1	21.5	20.9	28.1	28.4	54.5	66	20	18.700001	11.03203	49.466194	8.1850576	28.469751	49.822063	23.487545	25.622778	1.0676129
30.799999	22.5	29.5	27.1	25.9	20.8	35.799999	38.599998	32.700001	61	66	46	23.200001	20.207253	41.709843	23.575127	29.792742	32.901554	46.113987	7.2538843	15.284968
26.5	25.4	29.4	23.299999	16.1	20.5	19.700001	28.4	26.700001	60.299999	66	29.1	21.5	6.6901398	10.56338	3.5211267	17.957748	43.309856	27.8169	30.633799	5.9859114
30.200001	26.4	30.5	28.4	27.200001	26.4	36.599998	27.799999	26.1	65.300003	65	31.2	24.799999	8.6330996	5.0359702	9.7122335	2.1582749	2.158268	5.0359688	31.654675	6.1151042
33.099998	27.6	36	28.6	30.700001	33.9	35.5	32.700001	30	70.5	65	34.8	25	1.2232345	15.596331	10.091741	12.538227	6.1162076	3.6697223	8.5626888	8.2568827
32.5	26.9	32.700001	29.9	25.700001	28.9	26.6	37.700001	21.700001	69.5	68.5	38.2	22.9	13.793105	28.647217	13.262599	20.689657	31.830238	23.342176	29.442972	42.440319
22.5	17.4	18.200001	19.9	15.3	23	21	19.700001	22.200001	54.5	65	54.5	20	14.213194	11.675132	7.614213	1.0152225	22.335028	16.751265	6.5989804	12.690355
31.5	20.200001	25.6	22.700001	19.4	31.5	27.200001	31.200001	33.799999	63	70	32.5	20.1	0.96153599	35.256409	17.948719	27.243589	37.820515	0.96153599	12.820513	8.3333282
26.5	19.700001	33	21.6	29.200001	23.2	25.799999	24.1	19	75	69.5	64.5	24.1	9.9585047	18.257259	36.929459	10.373444	21.161827	3.7344413	7.053937	21.161827
38.400002	35.5	30.4	28.700001	30.1	42.5	38.700001	39	30.9	88.599998	72	28.8	27.200001	1.5384576	8.9743586	22.051283	26.410254	22.820513	8.9743586	0.76922882	20.769232
26	24.799999	30.700001	30.299999	26.799999	31	30.299999	36.799999	33.799999	67.900002	67	36.8	23.5	29.347824	32.608696	16.576082	17.663044	27.173914	15.760868	17.663044	8.152174
39	31.5	45.5	36	32.799999	30	43	47.700001	39.799999	100.6	74	26.61	28.5	18.238995	33.962265	4.6121607	24.528303	31.2369	37.106918	9.8532505	16.561848
25	17.9	24	18	24.299999	25	24.5	23	25.6	57.599998	65	42.9	19.9	8.695652	22.173914	4.347826	21.73913	5.6521707	8.695652	6.521739	11.30435
42.799999	40	39.299999	33.599998	40	37.6	35.599998	42.599998	39.599998	78.300003	64	39.5	29.700001	0.46948537	6.1032829	7.7464771	21.12676	6.1032829	11.737086	16.431925	7.042254
22.5	18.799999	26.5	26.200001	25.200001	24.7	24	18.4	16.6	63.599998	69	78.6	20.700001	22.282612	2.1739111	44.021744	42.391312	36.956528	34.239132	30.434786	9.7826052
23.4	15.7	22.5	21	22.4	14.9	21.299999	25.1	25.6	59.799999	66	57.7	21.4	6.7729111	37.450199	10.358567	16.334663	10.756975	40.637451	15.139446	1.9920318
29.1	22.9	37.5	22.700001	27.6	35.6	40	33.400002	32.599998	76	66	34	26.9	12.874254	31.43713	12.275444	32.035931	17.365273	6.5868216	19.760473	2.3952186
32.599998	28.9	26.200001	28.700001	20.5	27	20.5	32	27.700001	63.299999	64	52.7	23.9	1.8749952	9.687501	18.124998	10.312498	35.9375	15.625	35.9375	13.437498
23.4	20.200001	24.5	19	24	13.4	24.6	21.6	27.299999	61.200001	65	61.6	23.200001	8.3333292	6.4814796	13.425924	12.037039	11.111109	37.962963	13.888888	26.388884
25	20.799999	24	23.200001	23.299999	19.5	31.299999	24.1	29.9	54.5	64	40.5	20.6	3.7344382	13.69295	0.41493934	3.7344382	3.3195069	19.087139	29.875513	24.066387
40.799999	31	44	37.700001	34.5	41.6	49.900002	38.700001	21.200001	88	71	39.8	27	5.4263525	19.896643	13.695088	2.5839794	10.852715	7.4935379	28.940569	45.219639
33.099998	26.6	35.5	27.5	33.700001	36.1	35.599998	32.200001	24	76	65	49	27.9	2.7950239	17.391306	10.248445	14.596275	4.6583848	12.111798	10.558999	25.465839
33.099998	25.700001	32	24.799999	30	21.9	38.700001	32	33.099998	65.599998	63	39.6	25.6	3.4374952	19.687498	0	22.500002	6.25	31.5625	20.937502	3.4374952
24.200001	23.299999	19	15.7	22	19.7	29.1	27.700001	27.799999	48	60	47.7	20.700001	12.635379	15.884481	31.407944	43.321301	20.57762	28.880869	5.0541501	0.36100531
23.4	22.200001	18.200001	21.700001	16.799999	25.5	19.5	18.4	19.700001	62.299999	66	75.7	22.200001	27.173914	20.65218	1.0869503	17.93479	8.6956549	38.58696	5.9782629	7.0652237
21.5	17.9	14.5	21.700001	22.799999	16.9	22.6	23.200001	32	46.400002	58	58.8	21.5	7.327589	22.844831	37.500004	6.465517	1.7241445	27.155174	2.5862083	37.93103
38.700001	35.200001	42.5	36.799999	37.900002	33.2	47.900002	42.400002	39.799999	86.400002	64	33.3	34	8.7264166	16.981133	0.23584545	13.207552	10.613207	21.698116	12.971698	6.1320806
34	29.799999	29.5	31.5	31.1	27.9	36.5	34.5	30.5	73.800003	66	41.9	26.299999	1.4492754	13.623191	14.492754	8.695652	9.8550711	19.130434	5.7971015	11.594203
22.299999	20.799999	31.5	23.5	23.5	24	29.200001	25.200001	25	65.199997	67	41.1	22.5	11.507942	17.460323	24.999996	6.7460346	6.7460346	4.7619076	15.873015	0.79365379
27.799999	23.1	31	27.5	25.1	34.8	35.700001	32.400002	33.700001	66.400002	67	66	22.9	14.197537	28.703707	4.320992	15.123461	22.530867	7.4074025	10.185183	4.0123429
25	17.9	27.6	26.1	21.4	28.5	20.200001	32	37.099998	66.800003	67	30.5	23.1	21.875	44.0625	13.749999	18.437498	33.125	10.9375	36.874996	15.937495
25	23	25	22.1	24.299999	19	25.6	22.799999	32.799999	65	69	30.4	21.4	9.6491261	0.87719637	9.6491261	3.0701706	6.5789475	16.666664	12.280707	43.85965
39	39.5	34.700001	34.799999	32.200001	40.5	35.099998	39.799999	32	83.599998	65	30.9	30.700001	2.0100484	0.75376695	12.814067	12.562815	19.095474	1.758796	11.809048	19.597988
42.799999	37.799999	45	46.200001	40.900002	43.3	45.599998	42.200001	38.299999	90.900002	67	22.8	31	1.4217973	10.426543	6.6350694	9.478673	3.0805669	2.6066332	8.0568666	9.2417097
33.099998	25.9	35	30.299999	24.700001	29.6	37.900002	35.799999	33.900002	74.800003	68	39.3	25	7.5419016	27.653631	2.2346349	15.363129	31.005583	17.318434	5.8659282	5.3072562
25	25.5	31.200001	25.200001	22.9	27	27.1	33.200001	29.5	60	63.700001	48.5	22.799999	24.698797	23.192772	6.024096	24.096384	31.024099	18.6747	18.373495	11.14458
23.4	25.5	27.5	24	26.5	24.5	29	21.299999	23.200001	58.200001	60	32.6	25.1	9.8591566	19.718313	29.107986	12.676061	24.413151	15.023479	36.150238	8.9201956
37.099998	32.900002	36.5	34	32.799999	21.3	44.200001	33.599998	39.700001	70	63	38.3	27.299999	10.416667	2.0833244	8.6309576	1.1904808	2.3809502	36.60714	31.547626	18.15477
26.5	16.6	20.700001	25	19.200001	20	20.1	24.200001	25	52	60	40.2	23.1	9.5041285	31.404959	14.46281	3.3057818	20.661156	17.355375	16.94215	3.3057818
23.4	20.200001	24.5	19	24	13.4	24.6	21.6	27.299999	61.200001	65	61.6	23.200001	8.3333292	6.4814796	13.425924	12.037039	11.111109	37.962963	13.888888	26.388884
26.5	25.799999	20	22.700001	20.5	22.5	24.1	27.1	29.5	57.700001	63	43.2	22.5	2.2140236	4.7970519	26.199263	16.23616	24.354244	16.974171	11.07011	8.8560867
25	9.6999998	17.5	15	16.9	23.5	18.299999	18.200001	21	55	69	45.82	17.200001	37.362633	46.7033	3.8461578	17.58242	7.1428633	29.120874	0.54944217	15.38461
34	30.6	29.9	32	31.5	39.5	34.200001	40.5	42.5	81.800003	65	27.4	30	16.049383	24.444443	26.17284	20.987654	22.222221	2.4691358	15.555553	4.9382715
33.099998	48.400002	38.900002	29.6	28.6	32	28.6	46.599998	38.5	61.400002	61	40.29	25.5	28.969957	3.8626676	16.5236	36.480682	38.626606	31.330469	38.626606	17.381971
27.799999	20.700001	27.1	26.799999	21.799999	25	21	30.1	29.700001	57.099998	63	68.2	22.200001	7.6411996	31.229235	9.9667768	10.963459	27.574755	16.943523	30.232559	1.3289024
40.799999	36.299999	41	30.9	39.799999	43	44.599998	53.200001	40.299999	87.199997	63	33.39	34.049999	23.308273	31.76692	22.932331	41.917294	25.187973	19.172934	16.165417	24.248123
39	37.599998	45.5	36.200001	36.599998	42	41.5	53.099998	40.5	81.800003	64	29.2	30.9	26.553671	29.190208	14.312615	31.826738	31.073446	20.903952	21.845572	23.728811
21.5	17.299999	13	12.3	19.5	21.3	23.200001	20.9	22.299999	56	63	50.7	21.200001	2.8708153	17.224882	37.799042	41.148323	6.6985631	1.9138775	11.00479	6.6985631
21.5	23.5	34	20.5	28.700001	25.8	28.299999	23.700001	25.200001	82.400002	68	50.5	28.5	9.2827034	0.84388506	43.459911	13.502112	21.097046	8.8607559	19.409275	6.3291135
29.1	24	35	27.6	24.700001	17.93	35.299999	27.299999	31.5	71.800003	70	28.4	23.1	6.593411	12.08791	28.205132	1.0989053	9.5238047	34.322342	29.304029	15.384619
22.5	17.4	18.200001	19.9	15.3	23	21	19.700001	22.200001	54.5	65	54.5	20	14.213194	11.675132	7.614213	1.0152225	22.335028	16.751265	6.5989804	12.690355
27.799999	25.299999	24.6	24	20	20.5	23.299999	26.4	25.4	56.799999	62	51.3	23.1	5.3030291	4.1666679	6.8181791	9.0909081	24.242424	22.348484	11.742426	3.7878788
32.200001	29.4	31.5	27.700001	24.6	30.5	25.1	37.299999	35.299999	75.400002	66	32.8	27.299999	13.672918	21.179625	15.549596	25.737263	34.048256	18.230562	32.707771	5.3619304
34.799999	25.1	38.5	23.200001	29.299999	30.2	38.599998	36.700001	38.599998	74.199997	63	37	29	5.1771159	31.60763	4.9046302	36.78474	20.163492	17.711174	5.1771054	5.1771054
23.4	23.5	22.5	20	14.6	20	22	25.5	29.5	50.900002	63	55.2	19.9	8.2352953	7.8431373	11.764706	21.568628	42.745098	21.568628	13.725491	15.686275
26.5	19.4	25.5	22.700001	23.9	24.6	20.299999	25.799999	14.3	56.799999	64	44.6	21.5	2.7131813	24.8062	1.1627878	12.015498	7.3643398	4.6511598	21.317831	44.573643
23.4	22.1	25.5	23.299999	24.200001	18.4	21	25.5	26.5	53	61	47.6	22.059999	8.2352953	13.333332	0	8.6274538	5.0980363	27.843138	17.647058	3.9215686
35.900002	29.5	39	29.9	34.099998	32.7	44.799999	37.900002	30.1	77	64	26.8	26.700001	5.2770448	22.163591	2.9023705	21.108183	10.026393	13.72032	18.205797	20.580477
27.799999	20.700001	31.799999	23.799999	24.299999	22.4	30.1	27.299999	28.6	67.699997	67	39.9	23.299999	1.8315018	24.175819	16.483517	12.820513	10.989012	17.948715	10.256414	4.761909
26.5	19.9	30.5	27.5	24.9	23.8	30.700001	26.4	19.4	61.400002	67	55.3	21	0.37878934	24.621212	15.530305	4.1666679	5.6818185	9.8484831	16.287884	26.515152
31.5	22	25	30.1	22.799999	17.9	35.099998	31.6	33.5	54.5	64	44.3	20.5	0.31645691	30.379747	20.886076	4.7468352	27.848104	43.354431	11.075943	6.0126572
33.099998	38.799999	31	32.799999	30.200001	35.5	34.799999	41.400002	38	72.699997	66	38.6	25.200001	20.048315	6.2801986	25.120775	20.772951	27.053141	14.251211	15.942034	8.2125635
27.799999	28.9	30	28.4	29.1	22.9	32.700001	26.5	26.1	62.599998	60	48.2	26.700001	4.9056573	9.0566025	13.207547	7.1698098	9.8113222	13.584906	23.396229	1.5094326
42.799999	29.700001	36.5	33.099998	31.9	24	45.5	43.099998	37.400002	68	60	52.5	29.299999	0.69605392	31.090483	15.313222	23.201857	25.986076	44.315544	5.568449	13.225051
18.200001	21.6	25	21.5	22.4	21.2	17.799999	17.6	17.1	65.800003	67	69.5	22.799999	3.4090929	22.727272	42.045452	22.159088	27.272722	20.454542	1.1363571	2.840909
34.799999	31.200001	33	34.099998	29.6	24.7	33.400002	29.700001	29.1	73.400002	63	65.3	28.700001	17.171711	5.0505047	11.111108	14.814807	0.3367016	16.835018	12.457914	2.0202034
15	18.9	25.5	21.9	23	19.72	28	25.700001	32.299999	62.599998	66.5	46.5	21.9	41.634243	26.459148	0.77821308	14.785996	10.505839	23.268484	8.9494133	25.680927
30.200001	32.400002	27.299999	24	24.5	33	30.1	36.700001	35.599998	68.099998	72	41.2	20.299999	17.711172	11.716619	25.613083	34.604904	33.242508	10.081746	17.983652	2.9972813
38.700001	35.200001	42.5	36.799999	37.900002	33.2	47.900002	42.400002	39.799999	86.400002	64	33.3	34	8.7264166	16.981133	0.23584545	13.207552	10.613207	21.698116	12.971698	6.1320806
32	29	32.799999	26.799999	24.9	29	28.5	38.700001	29.200001	60.5	62	27.5	38.299999	17.312664	25.064602	15.245481	30.749357	35.658916	25.064602	26.35659	24.547804
25	20.799999	28	18.1	23.1	25	24.799999	19.799999	23.5	68	68	54.5	22.799999	26.26263	5.0505052	41.414146	8.5858536	16.666674	26.26263	25.252525	18.686872
25	17.9	24	18	24.299999	25	24.5	23	25.6	57.599998	65	42.9	19.9	8.695652	22.173914	4.347826	21.73913	5.6521707	8.695652	6.521739	11.30435
36.599998	28.299999	33.5	23.4	33	32	36.799999	32.5	33.799999	81.800003	67.5	36.9	21.4	12.61538	12.923079	3.0769231	28.000002	1.5384616	1.5384616	13.230767	3.9999976
29.1	34.5	33.799999	23	22.4	29	28	36.200001	33	53.599998	64	30.7	20.299999	19.61326	4.6961346	6.6298385	36.464088	38.121548	19.889505	22.651936	8.8397808
21.5	25.200001	20.299999	24	25.700001	29.5	24.200001	21.299999	21	77.099998	67.5	49.1	26.200001	0.93897074	18.309868	4.6948357	12.676061	20.657286	38.497658	13.615031	1.4084471
33.099998	25.700001	32	24.799999	30	21.9	38.700001	32	33.099998	65.599998	63	39.6	25.6	3.4374952	19.687498	0	22.500002	6.25	31.5625	20.937502	3.4374952
33.099998	23.5	28.299999	22.5	21.1	28.5	24.799999	31	37.099998	59.099998	64	31.7	22.4	6.7741885	24.193548	8.7096796	27.419355	31.935482	8.0645161	20.000002	19.677414
31	21.700001	21.200001	22.5	19.4	20.5	18.200001	26.799999	23.799999	55.900002	62	54.7	22.5	15.671645	19.029846	20.895517	16.044773	27.61194	23.50746	32.089546	11.19403
32.200001	20.9	32.200001	29.5	27.299999	34	29.1	37.799999	33.099998	62	62	45.1	26.700001	14.814811	44.708996	14.814811	21.95767	27.777779	10.052908	23.015871	12.433865
32.700001	24.1	29	26	29.9	23	36.400002	32.099998	34.799999	58.400002	60	61.13	25.08	1.8691661	24.922113	9.6573162	19.003111	6.8535795	28.348906	13.395649	8.4112177
27.799999	24.5	24.9	23.5	19.1	21	22.9	27.799999	30.799999	55.5	64	46.9	21	0	11.870502	10.431654	15.467624	31.29496	24.46043	17.625898	10.791368
29.1	33.799999	23.5	26.799999	22.700001	28	24.700001	28.4	32.5	75	70	24.7	23.700001	2.4647915	19.014084	17.253521	5.6338043	20.070419	1.4084494	13.028165	14.436622
35.599998	33.200001	35.5	32.099998	32.599998	53.5	54	42.799999	32.5	63.599998	58	27.3	29.5	16.822432	22.429903	17.056074	25.000002	23.831778	25.000002	26.168226	24.06542
37.599998	31.700001	40	35.599998	34.700001	33.8	44.400002	38	39.299999	74.599998	64	19.4	28.200001	1.0526356	16.578945	5.2631578	6.3157935	8.6842089	11.052631	16.84211	3.4210505
33.099998	23.299999	32	20.799999	26.9	19.31	39	35.200001	33.950001	72.599998	69	31.8	23.9	5.9659157	33.80682	9.0909109	40.909096	23.579548	45.142048	10.795452	3.5511363
23.4	23.6	17.5	22.700001	22.9	19	29.200001	27.799999	26.6	47.200001	60	43.6	20.299999	15.827337	15.10791	37.050358	18.345318	17.625898	31.654675	5.0359769	4.3165426
23.4	16.6	25.5	19.799999	17.9	18	23.4	28.1	38	49.099998	62	48.7	19.4	16.725981	40.925266	9.2526703	29.537371	36.298935	35.943062	16.725981	35.231316
38.400002	55.799999	35.900002	31.799999	32.299999	34.5	33.5	45.900002	31.700001	75	64	56.5	28.4	16.339869	21.568623	21.786491	30.718958	29.629633	24.836603	27.015253	30.936819
24	17.200001	26.700001	24.1	25.700001	26	27.9	28.299999	29.299999	60.5	64	41.3	22.9	15.194344	39.22261	5.6537051	14.840985	9.187274	8.1272058	1.4134263	3.5335691
23.4	23	34	25.700001	26	20.2	31.9	25	25.1	75	69	51.3	25.299999	6.4000015	8	36	2.8000031	4	19.200001	27.599998	0.40000153
21.5	21.1	14.6	25.299999	23	26.5	24.4	23.1	26.799999	64.099998	64	41.8	24.200001	6.9264083	8.6580086	36.796535	9.5238047	0.43290207	14.718613	5.6277022	16.017311
23.4	19.4	24	21.1	22.799999	23	29.200001	26.700001	28	57	63.5	40.53	21.9	12.359554	27.340828	10.112362	20.973783	14.606747	13.85768	9.3632956	4.8689108
29.1	26.4	26.4	27.9	23	28.5	24.6	35.599998	35	69.099998	66		24.5	18.258423	25.842695	25.842695	21.629211	35.393257	19.943817	30.898872	1.685389
26.5	21.4	27.200001	24	19.6	29.5	21.6	29.6	27.299999	64.099998	66	54.6	22.799999	10.472974	27.702705	8.1081066	18.918921	33.783783	0.33783913	27.027027	7.7702742
32.200001	27.200001	31	30.799999	27.700001	31.9	42.900002	38.799999	37.099998	77.099998	67.5	26.7	26	17.010305	29.896904	20.10309	20.618557	28.608244	17.783504	10.567017	4.3814454
17	15.3	13.5	18.700001	16.5	14.8	13.5	14.4	17.299999	45.799999	62	55.1	17.9	18.055559	6.2500043	6.2499976	29.86112	14.583337	2.7777805	6.2499976	20.138887
21.5	19.1	18.700001	23.5	19	24	17.1	17.5	19.9	53.599998	62	53.5	22.299999	22.857143	9.1428595	6.8571472	34.285713	8.5714283	37.142857	2.285712	13.714284
23.4	18.5	24.5	22.299999	20.9	33	28.9	26	26.1	55.5	64	41.7	20.9	10.000002	28.846153	5.7692308	14.230772	19.615387	26.923077	11.153845	0.38461685
21.5	17.299999	13	12.3	19.5	21.3	23.200001	20.9	22.299999	56	63	50.7	21.200001	2.8708153	17.224882	37.799042	41.148323	6.6985631	1.9138775	11.00479	6.6985631
15.3	15.1	9	13.3	14.1	14.71	14.7	10.5	11	42.200001	60	48.8	18.1	45.714287	43.809528	14.285714	26.666668	34.285717	40.095238	40	4.7619047
23.4	34.5	27.5	29.700001	24.799999	29.5	27.9	38.099998	27.4	64	62	55.1	26	38.582676	9.4488153	27.82152	22.047239	34.908134	22.572176	26.771652	28.083988
27	23.1	33.400002	23.6	24.1	28.4	33	26.9	33.799999	80.699997	71	45.1	24.799999	0.37174863	14.126391	24.163576	12.267655	10.408919	5.5762095	22.676582	25.650557
25	14.2	25.799999	20.1	14.1	21.5	20.9	28.1	28.4	54.5	66	20	18.700001	11.03203	49.466194	8.1850576	28.469751	49.822063	23.487545	25.622778	1.0676129
24	22.200001	21.5	18	15.9	26	20.5	27.4	25	61.700001	68	34.4	20.9	12.408758	18.978098	21.532846	34.306568	41.970802	5.1094875	25.18248	8.7591228
42.599998	32.900002	34.400002	36.5	33.5	41.5	38.599998	46.599998	39	85.599998	65	61.9	31.4	8.5836916	29.399136	26.180252	21.673817	28.111586	10.944203	17.167383	16.30901
27	30.4	30.6	21.6	27.200001	32	27.5	32.700001	32.099998	63	62	41.3	25.6	17.431194	7.0336423	6.4220195	33.944954	16.819571	2.1406751	15.902143	1.8348694
32.099998	30.700001	32.099998	30.299999	26.799999	32.3	27.700001	40.299999	33.799999	70	62	44.1	22.200001	20.347397	23.821337	20.347397	24.813896	33.49876	19.851114	31.265505	16.129032
35.599998	34.900002	34.5	32.099998	29	40	35.299999	44.299999	33	80	66	36.3	28.4	19.638828	21.218956	22.121895	27.539505	34.537247	9.7065449	20.316027	25.5079
39	39.900002	34	36.5	35.099998	42	40.599998	45.299999	42.799999	90.900002	67	28.6	31	13.907284	11.920525	24.944811	19.426046	22.516558	7.2847667	10.375278	5.518764
27.799999	20.700001	27.5	21.700001	25.9	17	31.200001	29	31.9	60.200001	65	55.9	22.1	4.1379337	28.620687	5.1724138	25.172411	10.689656	41.379311	7.5862093	9.999999
25	28.799999	25.5	24.799999	31.1	29.3	34.299999	30	35.5	58.900002	60	50.9	25.4	16.666666	4.0000024	15	17.333336	3.6666679	2.3333333	14.333331	18.333334
21.5	18.1	21.700001	20.299999	19.299999	14.5	21.4	26.1	17.5	52.299999	63.5	43.7	20.4	17.624523	30.65134	16.858236	22.222227	26.053644	44.444447	18.007666	32.950191
40.200001	26.700001	39.599998	31.6	28.6	40	30	44.900002	37.299999	77.300003	65	26.4	28.4	10.467708	40.534523	11.804015	29.621382	36.302898	10.913143	33.184856	16.926508
34.799999	30.1	37.799999	27.700001	26.799999	32	28.6	46.700001	33.799999	58.900002	61	33.2	24.5	25.481802	35.54604	19.057819	40.685223	42.612423	31.477518	38.75803	27.623129
23.4	20.6	17	22	22.200001	16.3	28.200001	22	27.5	51.799999	63	33.7	20.200001	6.3636346	6.3636346	22.727272	0	0.90909439	25.90909	28.181822	25
27	26	29	23.299999	22.4	29	23.9	30.5	31.1	63.200001	64	44	23.9	11.47541	14.754098	4.9180326	23.60656	26.557379	4.9180326	21.639345	1.9672143
21.5	20.6	23.5	25.6	21.299999	23	24.5	21.799999	19.700001	56.799999	66	16.5	20.200001	1.3761433	5.5045819	7.7981691	17.431198	2.2935781	5.504591	12.385325	9.6330204
41.799999	39.400002	43.5	43.700001	41.700001	40.4	51.900002	43.099998	43	95.5	65	38.4	35.299999	3.0162396	8.5846796	0.92807782	1.3921168	3.2482548	6.2644978	20.417641	0.23201503
23.4	18.799999	22.5	19.4	22.5	17.5	23.1	23.6	20.700001	58	66	52.8	20.700001	0.84746087	20.338987	4.6610184	17.796614	4.6610184	25.847458	2.118644	12.288134
33.099998	25.5	33.5	28.799999	24.9	23.3	33.400002	31.299999	25.299999	59	65	32	25	5.7507963	18.53035	7.0287566	7.9872208	20.447283	25.559103	6.7092729	19.169329
28.200001	27.4	19.700001	26.700001	23.799999	23.5	21.5	24.799999	33.799999	52.299999	62	42.2	21	13.709684	10.483872	20.56451	7.6612968	4.032258	5.2419324	13.306449	36.290325
42.299999	41.200001	48	48.599998	41.200001	45.7	51.700001	46.5	59.599998	102.8	66	15.3	36.599998	9.0322599	11.397848	3.2258065	4.5161257	11.397848	1.7204301	11.182797	28.172039
23.4	19.9	24.5	22.1	25	26.1	26.5	23.4	24.5	59.400002	64	49	22.5	0	14.957265	4.7008562	5.5555525	6.8376088	11.538464	13.247865	4.7008562
28.200001	21.700001	25	20.4	26.4	24	33.299999	32	35.200001	53.200001	61	40.6	22.200001	11.874998	32.187496	21.875	36.25	17.500002	25	4.0624976	10.000002
25	20.799999	28	18.1	23.1	25	24.799999	19.799999	23.5	68	68	54.5	22.799999	26.26263	5.0505052	41.414146	8.5858536	16.666674	26.26263	25.252525	18.686872
25	27.200001	24.1	21.200001	22	25.5	27.200001	34.700001	34.099998	50.099998	65	48.2	18.4	27.953892	21.613832	30.54755	38.9049	36.599426	26.51297	21.613832	1.7291132
26.5	19.200001	18	21.799999	21.700001	22.3	24.6	29.6	30.6	51.400002	62	46.5	20.9	10.472974	35.135132	39.18919	26.351355	26.689188	24.662163	16.891891	3.3783784
27.799999	24.299999	29.5	24.799999	26.799999	28.7	27.700001	20.5	27.9	64.400002	62	29.9	25.5	35.609753	18.536581	43.902439	20.975607	30.731703	40	35.121956	36.097561
16.799999	17.4	14.7	16.4	11.4	17	18.5	16	17.799999	50.200001	63	56	19.6	4.9999952	8.7499981	8.125001	2.4999976	28.750002	6.25	15.625	11.249995
39.599998	31.799999	34.200001	33.799999	32.099998	31.4	41.299999	41.700001	33.799999	77.300003	65	24	28.299999	5.0359764	23.741011	17.985611	18.944847	23.021587	24.700241	0.95923626	18.944847
17.1	15.8	20.5	15.6	16.299999	12.1	21.799999	18.5	24.700001	68.400002	62	45.8	27.6	7.5675654	14.594594	10.810811	15.675673	11.891896	34.594593	17.837833	33.513519
32	48.700001	31.6	25.5	24	31	27.5	40	32.700001	109	71	31.5	33.5	20	21.750002	21	36.25	40	22.5	31.25	18.249998
16.4	25.299999	11.9	11.2	10.4	15.5	14.9	19.1	23	73.199997	71	36.2	22.5	14.136129	32.460728	37.696339	41.361259	45.54974	18.848169	21.989532	20.418846
17.700001	12.3	19	13.1	14.5	13.1	21	18.6	20	79	68	49.4	26.4	4.8387074	33.870968	2.1505356	29.569891	22.043013	29.569895	12.903223	7.5268793
21.5	15.1	17	15.3	11.5	18.4	20.9	17.6	20.9	80.599998	71	31.2	24.9	22.159088	14.204545	3.4090929	13.068183	34.659092	4.5454521	18.749996	18.749996
17.700001	12.3	19	13.1	14.5	13.1	21	18.6	20	79	68	49.4	26.4	4.8387074	33.870968	2.1505356	29.569891	22.043013	29.569895	12.903223	7.5268793
30.6	40.5	31.700001	20.6	24.299999	29.6	37.099998	36.099998	31.6	95.099998	71	34.2	29.4	15.235453	12.188371	12.18836	42.936283	32.686981	18.005537	2.7700832	12.465369
20.700001	22.9	28	24.5	18.200001	17.8	26.299999	21.700001	22	104	72	35.6	31.1	4.608295	5.5299482	29.032253	12.903222	16.129032	17.972353	21.198149	1.3824849
14.7	6.9000001	12	10.9	10.7	16.9	16.4	13.7	14.7	72.699997	72	42.9	21.700001	7.2992702	49.635036	12.408758	20.437958	21.89781	23.357666	19.708029	7.2992702
10.5	11.5	19.5	10.4	16.4	12.4	17.700001	15.6	14.9	82.800003	69	52.6	27.799999	32.69231	26.282053	24.999996	33.333336	5.1282001	20.512823	13.46154	4.487184
11.5	13.3	20.5	15.2	15.7	18	16.1	15.8	14.9	89.800003	74	44.7	25.700001	27.215191	15.822784	29.746834	3.7974708	0.63291383	13.924049	1.8987354	5.6962061
16.4	21.4	19.1	11	17	21	21.200001	21.6	21.700001	86.400002	75	40.5	24	24.074078	0.92592943	11.574074	49.074074	21.296297	2.7777796	1.85185	0.46296471
12.9	10.3	15	12.4	12.6	20.3	18.700001	19.200001	23.299999	79.400002	72	38.9	24.5	32.812504	46.354168	21.875004	35.416672	34.375	5.7291627	2.6041665	21.354158
23	19.299999	25.5	20.5	19.799999	20.7	29.299999	27.9	19.6	83.800003	69	35.8	27.299999	17.562723	30.824375	8.602149	26.523296	29.032259	25.80645	5.01792	29.749102
14.7	10.2	16	14.6	11.6	10.8	11.8	13.2	18	75.199997	71	49.8	23.200001	11.363637	22.727274	21.212124	10.606065	12.121208	18.181816	10.606058	36.36364
17.700001	18.799999	25	23.799999	17.9	21.2	29.200001	24.700001	23.1	96	72	32.7	28.700001	28.34008	23.886644	1.2145717	3.6437309	27.530369	14.170043	18.218622	6.4777341
13.8	10.7	18	11.4	10.9	13.8	16.1	16.5	18.4	65	65	54.3	24.1	16.363636	35.151516	9.090909	30.909094	33.939396	16.363636	2.4242401	11.515149
18	20.299999	19.9	24.4	16	17	14.8	23.6	25.200001	70.400002	68	37.6	23.6	23.728815	13.983055	15.677969	3.3898273	32.203392	27.966103	37.288136	6.7796626
19.5	20.5	18.299999	20.799999	22.6	26.5	28.6	24.9	20.4	91.599998	70	24.3	28.799999	21.686747	17.670681	26.506025	16.465866	9.2369452	6.4257045	14.859441	18.072289
13.5	13.6	15.5	14.8	11.2	13.1	18.5	18.200001	18.5	78.199997	72	45.6	23.299999	25.824179	25.274727	14.835169	18.68132	38.46154	28.02198	1.6483474	1.6483474
13.5	19.700001	13.3	8.8000002	10.6	19.2	18.5	14.1	17.299999	70.5	70	70.2	24	4.2553215	39.716312	5.6737599	37.588654	24.822695	36.170208	31.205669	22.695026
9.6999998	10.4	14	12.9	11.1	15.2	12.2	13.2	11.6	68.599998	66	40.5	24.4	26.515152	21.212124	6.0606074	2.2727287	15.909087	15.151517	7.5757575	12.121208
17.700001	13.5	12.6	12.8	11.8	16.5	15	18.299999	21	84.099998	72	45.3	26	3.2786803	26.229506	31.147535	30.054642	35.519123	9.8360615	18.032784	14.754103
10.7	13.1	17	10.6	11.4	11.3	8.3000002	11.4	9.5	93	72	67.54	27.799999	6.1403494	14.912288	49.12281	7.0175376	0	0.87718964	27.192978	16.666664
22.6	14.6	20.5	14.8	18.299999	19.49	25.1	18.9	24.68	87.800003	68	33.2	29.4	19.576723	22.75132	8.4656105	21.693119	3.1746054	3.1216953	32.804237	30.582014
21.200001	31.200001	26	30.799999	29.700001	32.8	40.900002	32.5	35.299999	108.9	73	21.7	31.200001	34.76923	3.9999976	20	5.2307715	8.6153822	0.92307693	25.846159	8.6153822
17.1	15.8	20.5	15.6	16.299999	12.1	21.799999	18.5	24.700001	68.400002	62	45.8	27.6	7.5675654	14.594594	10.810811	15.675673	11.891896	34.594593	17.837833	33.513519
25	33.599998	26.4	29.799999	27.799999	35.8	30	28.5	27.700001	120	72	23.7	36.400002	12.280702	17.894732	7.3684225	4.5614009	2.4561431	25.614035	5.2631578	2.8070149
16	20.700001	15.8	16	15.3	18.5	13	16.9	18.200001	87.300003	70	52	27.5	5.3254418	22.485214	6.5088725	5.3254418	9.467452	9.4674578	23.076921	7.6923146
14.7	18	17.700001	11.1	13.2	15	18.1	20.1	18.200001	86.099998	74.5	48.8	24.1	26.865673	10.447762	11.940296	44.776119	34.328362	25.373137	9.9502487	9.452734
10.5	6.9000001	15	13	11.3	12.3	14.2	13.3	17.299999	84.400002	74	67.1	23.9	21.052633	48.1203	12.781953	2.2556405	15.037594	7.5187984	6.7669144	30.07518
27.6	25.9	28.299999	26.9	23.200001	31	26.6	35.200001	32	106.8	70	33.4	33.799999	21.59091	26.420458	19.602276	23.579548	34.090908	11.93182	24.431818	9.0909109
12.9	10.3	15	12.4	12.6	20.3	18.700001	19.200001	23.299999	79.400002	72	38.9	24.5	32.812504	46.354168	21.875004	35.416672	34.375	5.7291627	2.6041665	21.354158
23.1	26.799999	22.299999	26.200001	24.1	32.5	23.1	25.6	25.200001	93.199997	67	42.4	33	9.765625	4.6874952	12.890629	2.3437514	5.859375	26.953123	9.765625	1.5624985
21.200001	18.299999	25	21.799999	16.200001	22.1	24.799999	21.299999	23.700001	86.5	70	42	27.299999	0.46947643	14.084508	17.370895	2.3474178	23.943655	3.7558722	16.431925	11.267613
24.799999	30.1	25.200001	25.4	20.9	23.5	18.9	27.6	21	103.2	73	44.5	30.1	10.144932	9.057971	8.6956511	7.9710174	24.275364	14.855074	31.521742	23.913044
26.9	37.400002	22.200001	22.9	27	27.5	31.299999	41.900002	29.700001	116.8	78	43.6	29.700001	35.799526	10.739857	47.016708	45.346066	35.56086	34.367542	25.298334	29.116945
31.5	22.5	28.200001	38.799999	32.5	31	32.099998	31.5	28.6	132	70	27	37.099998	0	28.571428	10.476188	23.174601	3.1746032	1.5873016	1.904757	9.2063484
19	24.799999	15.7	17.200001	14.7	19	17.9	18.6	12	90.900002	73	45.8	26.4	2.1505356	33.333328	15.5914	7.5268793	20.967745	2.1505356	3.7634449	35.483871
14.7	18.4	9.8999996	13	10.2	16	14.4	15.3	17.6	85.5	73	47	25	3.921571	20.261435	35.294121	15.032681	33.333336	4.5751619	5.8823566	15.032681
21.200001	31.200001	26	30.799999	29.700001	32.8	40.900002	32.5	35.299999	108.9	73	21.7	31.200001	34.76923	3.9999976	20	5.2307715	8.6153822	0.92307693	25.846159	8.6153822
27.6	23.6	29.5	18.6	31	24	27.299999	27.799999	26.5	106.2	67	21.3	36.799999	0.71942037	15.10791	6.1151109	33.093521	11.510795	13.669063	1.7985612	4.6762562
29.4	30.299999	32.799999	25.200001	25.299999	28	28.200001	35.099998	28.5	98.900002	68	31	32.700001	16.239313	13.675212	6.5527048	28.205122	27.920227	20.227917	19.658113	18.803415
15.9	12.4	17.5	13.3	14	22.9	22.4	16.6	19.9	91.400002	75	28.5	25.200001	4.2168717	25.301208	5.4216843	19.879519	15.662653	37.951805	34.939754	19.879513
18.799999	19.799999	23	18.1	11.6	20.5	22.200001	16.6	17.5	97.599998	72	35.2	29.200001	13.253005	19.277102	38.554214	9.0361443	30.120481	23.493973	33.73494	5.4216843
21.200001	28.799999	15.6	16.700001	13.2	19	18.9	23	19	88.900002	74	27.8	27.799999	7.8260837	25.217388	32.173912	27.3913	42.608696	17.391304	17.826088	17.391304
28.200001	22.6	25.5	24.5	20.1	25.5	33	26	33.799999	105	76	30	29.200001	8.4615412	13.076921	1.9230769	5.7692308	22.692307	1.9230769	26.923077	29.999996
14.7	9.8000002	17.5	10.1	12.2	17.5	15.3	17.6	16.6	81	74	60.35	23	16.477276	44.31818	0.56818396	42.613636	30.68182	0.56818396	13.068183	5.681818
10.5	11.1	17.5	11	13.7	21.8	14.4	18.299999	9.1999998	82.599998	71	41.6	25.4	42.622948	39.344257	4.3715806	39.890709	25.13661	19.125689	21.311474	49.726776
30.5	28.299999	31	28.799999	27.1	21.3	37.799999	34.400002	30	103	68	28.5	34.400002	11.337214	17.732565	9.8837252	16.279076	21.220932	38.081398	9.8837137	12.790702
12.9	10.4	17.5	12.1	11.5	12.43	11.5	14.6	14.5	74	69	30.6	24.200001	11.643841	28.767128	19.86301	17.123287	21.23288	14.863016	21.23288	0.68493408
23.1	21.9	27.6	16	15.5	20	18.9	29.9	27.9	90.199997	75	34.3	24.799999	22.742474	26.755854	7.6923051	46.488293	48.160534	33.110367	36.789299	6.6889634
20.1	10.6	17.5	12.6	10.2	15.6	14.4	19.6	19.6	76.800003	71	51.45	23.620001	2.5510204	45.918365	10.714288	35.714287	47.959187	20.408165	26.530615	0
12.7	8	11	12.6	7.3000002	14.5	6.8000002	12.2	14	72.800003	73	41.4	21.1	4.0983605	34.426228	9.8360643	3.2786932	40.163933	18.852461	44.262291	14.7541
16.1	12.8	16.5	18.6	10.5	17.9	18.5	14.1	16.6	79	71	45.6	24.299999	14.184397	9.2198591	17.021273	31.914892	25.531918	26.950352	31.205669	17.730495
23.1	21.9	27.6	16	15.5	20	18.9	29.9	27.9	90.199997	75	34.3	24.799999	22.742474	26.755854	7.6923051	46.488293	48.160534	33.110367	36.789299	6.6889634
14.2	11.9	19.5	13.5	14.2	16.3	16.200001	18.700001	21	78	69	37	25.4	24.064175	36.36364	4.2780704	27.807489	24.064175	12.834229	13.368983	12.29946
14.7	12.7	14	16.299999	15.8	18.3	24.9	19	16	73.599998	71	37.8	22.5	22.63158	33.157894	26.31579	14.21053	16.842104	3.6842105	31.052629	15.789474
23.1	26.700001	33.400002	22.1	25.6	29.5	33.299999	36.599998	30.799999	111.4	77	37.2	29.200001	36.885242	27.049175	8.7431612	39.617481	30.054642	19.398903	9.0163918	15.846993
20.5	13.7	20	19.799999	16.9	16.2	20	22	19.9	95.800003	73	48.85	29.5	6.818182	37.727272	9.090909	10.000004	23.18182	26.363636	9.090909	9.5454559
24.4	20.5	26.5	22.5	17.4	25.3	33.099998	26.1	27	94.800003	72	36.5	28.4	6.513413	21.45594	1.5325656	13.793105	33.333336	3.0651355	26.819916	3.4482744
12.9	22	13.8	18.200001	15.2	20.5	16.6	15.2	16.6	89.300003	70	43.8	28.1	15.13158	44.736843	9.2105236	19.736849	0	34.868423	9.2105303	9.2105303
14.7	12.7	15.5	14	10	21.4	15.9	16.1	15.8	67	66	49.75	23.700001	8.6956558	21.118015	3.7267103	13.04348	37.888199	32.91925	1.2422408	1.8633552
10.5	11.5	19.5	10.4	16.4	12.4	17.700001	15.6	14.9	82.800003	69	52.6	27.799999	32.69231	26.282053	24.999996	33.333336	5.1282001	20.512823	13.46154	4.487184
12.9	15	10.9	9.6000004	8.1000004	11	13.5	14.9	19.4	59.099998	63	51.8	22.4	13.422819	0.67114353	26.845638	35.570465	45.637581	26.174496	9.3959713	30.201344
12.9	14	14.5	15.4	8.6999998	18.47	14.7	12.7	17.299999	74.599998	72	79.1	22.299999	1.5748017	10.236222	14.17323	21.259842	31.496063	45.433075	15.748032	36.220467
22.1	18.700001	23.5	19	20	28.3	27.299999	20.9	18	90.900002	68	26.6	30.5	5.7416306	10.526311	12.440193	9.0909071	4.3062181	35.4067	30.622007	13.875596
14.7	7.5999999	11	14.6	6.9000001	17.3	10.4	13	13.3	74.800003	76	44.1	20.1	13.076921	41.538464	15.384615	12.307695	46.923077	33.076923	20.000004	2.3076937
25.5	29	29.6	31.1	25.1	32	29.799999	28.799999	26	127.3	73	48.5	37.099998	11.458331	0.6944471	2.7777817	7.9861155	12.847219	11.111115	3.4722223	9.7222195
27.6	29.799999	31.5	43.799999	29.700001	50.2	44.299999	33.799999	34.200001	125	74	14.7	35.400002	18.343193	11.83432	6.8047318	29.5858	12.130174	48.520714	31.06509	1.1834365
11.5	13.3	20.5	15.2	15.7	18	16.1	15.8	14.9	89.800003	74	44.7	25.700001	27.215191	15.822784	29.746834	3.7974708	0.63291383	13.924049	1.8987354	5.6962061
19	12.1	19.200001	12.7	14.5	21.9	21.6	17.200001	18.9	76.400002	68	42.6	25.6	10.465112	29.651163	11.627907	26.162796	15.697679	27.325575	25.581392	9.8837137
16.4	13	20	12.7	15.9	20	15.5	17.6	16.5	82	68	38.1	27.5	6.8181858	26.136366	13.636361	27.840912	9.6590948	13.636361	11.93182	6.2500019
30	34.700001	36.299999	25.5	28	26.5	32.400002	37.200001	37.299999	127.2	77	36.8	33.200001	19.354841	6.7204299	2.419359	31.451614	24.731184	28.763443	12.903223	0.2688131
14.7	18	17.700001	11.1	13.2	15	18.1	20.1	18.200001	86.099998	74.5	48.8	24.1	26.865673	10.447762	11.940296	44.776119	34.328362	25.373137	9.9502487	9.452734
26.200001	23.1	24.9	24	22.1	25	21.799999	29.6	28.5	100	70	43.7	31.6	11.486485	21.959459	15.878381	18.918921	25.337837	15.540542	26.351355	3.7162175
10	16.4	11.4	9.3999996	11	12.5	14	11.6	13.9	78.900002	72	38.4	13.2	13.793106	41.379303	1.7241445	18.965523	5.1724167	7.7586169	20.689651	19.827579
16.4	18.5	13.1	15.1	12.1	13.7	22.4	17.5	24.9	83.199997	72	35.9	24.799999	6.2857165	5.7142859	25.142855	13.714284	30.857141	21.714285	27.999998	42.285713
23.5	34.099998	25	26.200001	22.700001	31	25.6	29.799999	25.200001	88.5	64	33.6	33.5	21.140938	14.429528	16.10738	12.080532	23.825499	4.0268483	14.093956	15.436237
31.9	31.700001	38	37	26.9	35.3	41.200001	36.900002	32.200001	122.2	75	31.7	33.700001	13.55014	14.092142	2.9810255	0.27099857	27.100275	4.3360472	11.653114	12.737129
10.5	18.9	11.4	8.6999998	11.8	17.5	17	14.7	16.9	72.699997	68	47.4	23.5	28.571428	28.571428	22.44898	40.816326	19.727888	19.047621	15.64626	14.965985
16.4	12.2	17.5	14.5	14.2	18.1	17.299999	14.4	16.1	78.599998	68	33.1	26.299999	13.888889	15.277777	21.527781	0.6944471	1.3888876	25.694448	20.138887	11.805561
13.8	13.6	22.5	18.799999	14.6	16.7	11.4	16.1	18.700001	87.599998	70	57	27.700001	14.285715	15.52795	39.751549	16.77018	9.3167696	3.7267056	29.192551	16.149071
21.200001	20.700001	14.9	16.799999	18.6	26	24	20.700001	22.9	91	72	44.7	28	2.4154589	0	28.019329	18.840586	10.144929	25.603861	15.942025	10.628014
26.6	24.200001	26.5	25	22.299999	35.7	40	37.5	35.599998	99	71	31.6	30.4	29.066666	35.466663	29.333334	33.333332	40.533337	4.8000002	6.6666665	5.0666709
25	21.200001	23.6	21.299999	17.6	24.5	24.799999	26.700001	21.5					6.367044	20.599251	11.610488	20.224724	34.082397	8.2397032	7.1161103	19.475658
25	17.9	25.5	23.4	19	24	23.5	25.9	38.299999					3.4749022	30.888031	1.5444001	9.6525097	26.640926	7.335906	9.266408	47.876446
40.200001	37.799999	44.700001	38	38.099998	47.5	42.099998	53.599998	29.9					24.999996	29.477612	16.604473	29.104475	28.917912	11.380594	21.455225	44.216415
25	16.5	19.700001	22.6	21.5	21.5	23.1	23.5	22.4					6.3829789	29.787233	16.17021	3.8297856	8.5106382	8.5106382	1.702126	4.6808529
25	24.5	23.9	21.700001	18.6	21.5	21.1	29.5	24.1					15.254237	16.949152	18.983051	26.440676	36.94915	27.118645	28.474575	18.305084
21.5	23.9	22.299999	21.1	17.799999	15.5	21.200001	25.700001	27.299999					16.342415	7.0038953	13.229577	17.898834	30.739305	39.688717	17.509727	6.2256746
37	30.1	38.5	28.1	27.6	27.1	29	44.400002	38.599998					16.66667	32.207211	13.288291	36.711712	37.837837	38.963966	34.684689	13.063069
39.599998	46.299999	39.599998	37.599998	37	47.8	40	47.200001	39.5					16.1017	1.9067829	16.1017	20.338987	21.61017	1.2711848	15.254239	16.31356
27.799999	19	22	22.6	20.1	23	23.700001	26.4	20.5					5.3030291	28.030302	16.666666	14.393937	23.863634	12.878787	10.227268	22.348484
31.5	19.790001	31.6	24.1	23.299999	27.5	27.5	34.599998	33					8.9595337	42.803463	8.6705151	30.346817	32.658958	20.520227	20.520227	4.6242733
24	17.6	19.4	21.9	17.6	21	18.700001	22.200001	22.200001					8.1081047	20.720722	12.612617	1.3513565	20.720722	5.4054089	15.765765	0
21.5	34	20	23.9	20.6	26	24.700001	28.1	29.5					23.487545	20.996439	28.825624	14.946622	26.690392	7.4733109	12.099643	4.9822049
41.299999	35.799999	45	38.700001	36.599998	43	42	50.099998	40.900002					17.564869	28.542913	10.179638	22.754488	26.946108	14.171654	16.167662	18.363268
29.1	23.799999	26	26.700001	22.4	29	22.1	29.4	28.200001					1.0204055	19.047621	11.564625	9.18367	23.809525	1.3605429	24.829929	4.0816288
27	28.4	32.599998	29.9	25.299999	30	27.200001	37.099998	29.299999					27.223717	23.450132	12.12938	19.407005	31.805929	19.137463	26.684631	21.024258
40.200001	25.58	32.599998	30.299999	28.4	36.5	29.700001	39	38					3.076925	34.410255	16.410261	22.307693	27.179487	6.4102564	23.846151	2.5641026
17.700001	21.6	17.799999	16	14.6	20.6	17	21.6	16.4					18.055553	0	17.592598	25.925928	32.407406	4.6296315	21.296297	24.074078
29.1	28.200001	25	22.200001	16.799999	29.5	22.9	32.599998	28.200001					10.736191	13.496926	23.31288	31.901834	48.466259	9.5091982	29.754599	13.496926
13.8	16.200001	9.1000004	13.3	12.2	19.5	13.1	14.2	15.6					2.8168988	14.084514	35.915489	6.3380256	14.084507	37.323944	7.7464747	9.8591595
32.200001	32.799999	30.299999	26.799999	24	30.5	27	34.299999	31.5					6.1224446	4.373178	11.661808	21.865891	30.029154	11.078715	21.282797	8.1632633
22	20.4	29	23.9	23.4	24	26	32.200001	18.799999					31.677021	36.645966	9.9378901	25.7764	27.329195	25.465839	19.25466	41.61491
30.200001	19.790001	32.900002	30.200001	25.1	27.5	27	37.299999	37.599998					19.034849	46.943695	11.796241	19.034849	32.707771	26.273457	27.613939	0.80428749
29.1	23.1	29.5	24	24.5	26.5	28.200001	23	22.9					26.52174	0.43478426	28.26087	4.347826	6.521739	15.217391	22.6087	0.43478426
25	21.1	20.4	23.6	14.7	22	18.700001	23.1	14.5					8.2251062	8.6580086	11.688314	2.1645021	36.36364	4.7619061	19.047617	37.229439
36.400002	26.700001	34.400002	27.700001	27.299999	35.5	31	38.5	34.5					5.4545417	30.649349	10.649346	28.051947	29.090912	7.7922077	19.48052	10.38961
25	23.200001	27.5	22.5	17.5	26.5	21.6	29.200001	26.5					14.383564	20.547945	5.8219204	22.945208	40.068493	9.2465773	26.027397	9.2465773
23.4	24.700001	16.1	20.200001	17.4	18	21.5	22.799999	25.5					2.6315806	8.3333406	29.385962	11.403502	23.68421	21.052629	5.7017512	11.842109
27	24.9	24.4	23.5	24.299999	28.5	27.5	28.799999	33.799999					6.2499976	13.541666	15.277777	18.402775	15.625	1.041664	4.5138865	17.361111
19.5	15.1	14.7	17	14.2	19.6	21.299999	17.4	15					12.068968	13.218387	15.517241	2.2988484	18.390804	12.643681	22.413792	13.793101
16.799999	24.51	16.200001	18.1	18.200001	24	19.1	17	19.5					1.176475	44.176472	4.7058778	6.4705906	7.0588279	41.176472	12.352943	14.705882
30.200001	31.200001	25.9	27.9	27.9	31.5	29.200001	33.5	27.799999					9.8507442	6.8656693	22.686569	16.716419	16.716419	5.970149	12.835818	17.014927
55.599998	37.900002	38.400002	33.799999	33.099998	39.5	36.700001	45.599998	47.400002					21.929825	16.88596	15.789468	25.877192	27.412281	13.37719	19.51754	3.9473753
27.799999	29.6	28.1	27.4	26.200001	34.6	30.6	31	28.700001					10.322583	4.5161276	9.3548374	11.612905	15.483869	11.612904	1.2903214	7.4193525
26.5	24.4	24.5	26.4	22.5	27	23.5	26.200001	28.4					1.1450353	6.8702331	6.4885526	0.76335436	14.12214	3.0534322	10.305346	8.3969421
27.799999	22.620001	29.1	22.799999	17.200001	31.5	27.299999	34.400002	31.299999					19.186052	34.244186	15.40698	33.720936	50	8.4302368	20.63954	9.0116339
27.799999	24.799999	24.200001	25.5	23.5	30.5	27.799999	29.799999	23.700001					6.7114096	16.778524	18.791943	14.429528	21.140938	2.3489959	6.7114096	20.469793
14.7	18.5	17	14.8	11.2	25	12.2	18	17					18.333334	2.7777777	5.5555553	17.777777	37.777779	38.888889	32.222221	5.5555553
23.1	23.6	18.4	18.1	16.9	26.5	24.9	25.299999	22.4					8.6956482	6.7193632	27.272726	28.458494	33.20158	4.7430863	1.5810262	11.462449
17.700001	25	14.8	18.5	17.9	23	17.6	20.200001	17					12.376237	23.762371	26.732676	8.4158449	11.386144	13.861382	12.871288	15.841587
25	20.200001	26.200001	19.700001	17.200001	18	23.4	22.9	26.9					9.1703072	11.790388	14.410485	13.973794	24.890825	21.397379	2.1834061	17.467249
23.4	23.9	25.1	22.200001	22.200001	24	21.700001	20.9	22					11.961722	14.354067	20.095697	6.2201014	6.2201014	14.832538	3.8277566	5.2631598
13.8	15.6	16.9	17	12.3	22	15.2	15.2	15.9					9.2105236	2.6315827	11.18421	11.842107	19.078945	44.736843	0	4.6052618
29	26.1	27	24.4	20.1	32	23.4	32	27					9.375	18.437498	15.625	23.750002	37.1875	0	26.875002	15.625
27.6	20.5	25.9	22.5	22.700001	26.5	24.6	32.200001	30.299999					14.285715	36.335403	19.56522	30.124226	29.503105	17.701866	23.602486	5.9006257
26.5	21	17.799999	24	20.5	27.5	18.9	23.299999	20.4					13.73391	9.8712416	23.60515	3.0042951	12.017164	18.025755	18.884119	12.446351
34.799999	26.4	28.200001	24.299999	24	29.5	27.6	33	28.299999					5.4545431	20.000002	14.545452	26.363638	27.272728	10.606061	16.363636	14.242427
39	29.200001	35.700001	30.5	28.799999	40.5	34.200001	41.400002	35.400002					5.7971048	29.468599	13.768117	26.328505	30.434788	2.1739166	17.391306	14.492753
27.799999	29.700001	29.1	32.099998	26.700001	36	28.700001	34.400002	25.200001					19.186052	13.662792	15.40698	6.6860552	22.383722	4.6511583	16.569769	26.744186
25	18	25.1	21.799999	23.799999	24.5	25.5	28.799999	20.4					13.194442	37.5	12.847219	24.305555	17.361111	14.930553	11.458331	29.166666
27.799999	22.4	27.1	24.5	25.9	26	26.700001	31.9	28.200001					12.852666	29.780565	15.04702	23.197491	18.808777	18.495296	16.300938	11.598742
30.200001	28.299999	28.700001	27.1	24.299999	33.5	27.1	34	26.6					11.176468	16.764708	15.588233	20.294117	28.529413	1.4705882	20.294117	21.764706
18.700001	24.299999	21.799999	28.5	17.6	19	16	26.200001	25.799999					28.625954	7.251914	16.793898	8.7786226	32.824429	27.480919	38.931301	1.5267234
31.5	26.5	32.400002	24	24.299999	28.5	28.9	38.200001	32.200001					17.539268	30.628273	15.183244	37.172775	36.38744	25.392672	24.345552	15.706806
23.4	27.200001	23.1	25.6	17.9	23.2	15	24.9	23					6.0240965	9.2369528	7.2289128	2.8112481	28.11245	6.8273077	39.759037	7.6305208
12.9	10.7	12.1	8	10.1	12.5	14	14.2	16.9					9.1549311	24.647888	14.788729	43.661972	28.873236	11.971829	1.4084494	19.014084
25.799999	21.4	23.1	19.4	21.700001	21.5	22.4	34	29.1					24.117649	37.058826	32.058823	42.941177	36.176468	36.764706	34.117649	14.411763
29.1	21.9	29.299999	23.1	18.700001	28.5	26.200001	32.299999	32.5					9.9071178	32.198143	9.2879257	28.482969	42.105259	11.764704	18.885445	0.61919743
26.5	28.200001	26.200001	27.700001	23.1	29.5	23.6	28.299999	25.4					6.3604217	0.3533515	7.4204893	2.120136	18.374556	4.2402854	16.607771	10.247349
30.200001	27.700001	28.700001	27.5	21.799999	35.5	27	34.400002	22.299999					12.209304	19.476746	16.569769	20.058144	36.627911	3.1976697	21.511631	35.174423
26.5	18.5	24.299999	21.5	16.4	23.5	22.700001	31.200001	28					15.064105	40.705132	22.115389	31.089745	47.435902	24.679489	27.243589	10.256413
19	19.5	20.700001	15	15.9	23	23.1	22.200001	18.299999					14.414417	12.162166	6.7567563	32.432434	28.378382	3.6036	4.0540524	17.567574
26.5	24.9	23	27.700001	24.6	24.5	23.200001	26.1	26.4					1.5325656	4.5977039	11.877396	6.1302695	5.7471266	6.1302695	11.11111	1.1494223
25	22.35	24.6	24.299999	20.1	20.5	21.200001	31.4	29.9					20.382164	28.821653	21.65605	22.611467	35.987259	34.713375	32.484074	4.77707
24	28.1	34.599998	25.5	27.4	27.5	27.799999	38.5	30.4					37.662338	27.012985	10.129874	33.766235	28.831169	28.571428	27.79221	21.038961
28.4	25.9	22.299999	25.799999	22.200001	26	23.4	27.200001	23.299999					4.4117603	4.7794156	18.014711	5.1470642	18.382353	4.4117675	13.970592	14.338241
22.799999	16.08	16.6	19.4	15.3	22	22.1	19.799999	21.040001					15.151516	18.787876	16.161612	2.0202003	22.727268	11.111115	11.616168	6.2626348
